# Supplementary material for: Direct Anthropometry Overestimates Cranial Asymmetry—3D Digital Photography Proves to Be a Reliable Alternative
Source: Diagnostics (Basel). 2023 May 11;13(10):1707. doi: 10.3390/diagnostics13101707 (PMC10216941; doi:10.3390/diagnostics13101707)
Supplement: Supplementary file 1 [file diagnostics-13-01707-s001.zip]

Archive with 1 entries (1 files):
- diagnostics-2351082-supplementary Figure S1.jpg
